# Supplementary material for: Effect of in vivo Hydroxychloroquine and ex vivo Anti-BDCA2 mAb Treatment on pDC IFNα Production From Patients Affected With Cutaneous Lupus Erythematosus
Source: Front Immunol. 2019 Feb 21;10:275. doi: 10.3389/fimmu.2019.00275 (PMC6394354; doi:10.3389/fimmu.2019.00275)
Supplement: Supplementary Table 1 — Effect of 24F4A on pDC IFNs production after CpG-A or R848 stimulations of PBMC isolated from CLE patients regardless blood HCQ levels. [file Table_1.xlsx]

## Sheet: Table 2
	All	Blood HCQ<BLQ	Blood HCQ>BLQ
	n=23	n=8	n=15
Age, years (std)	44.1 (13.7)	44.25 (15.8)	44 (12.9)
Female, n (%)	15 (65%)	5 (62.5%)	10 (67%)
Caucasian ancestry, n (%)	13 (57%)	5 (62.5%)	8 (53%)
Black ancestry, n (%)	9 (39%)	3 (37.5%)	6 (40%)
Asian ancestry, n (%)	1	0	1
Years since CLE diagnostic (std)	10.4 (10.4)	5.5 (8.8)	13.1 (10.4)
Discoid LE, n (%)	12 (52%)	5 (62.5%)	7 (46%)
Chronic Cutaneous LE, n (%)	7 (30%)	2 (25%)	5 (33%)
Subacute cutaneous LE, n (%)	4 (17%)	1 (4%)	3 (20%)
SLE diagnostic	0	0	2 (13%)
SLEDAI-2K score (std)	4.5 (3.6)	4 (2.4)	4.4 (4)
CLASI score (std)	10.71 (8.9)	10.9 (10.8)	10.9 (7.8)
Blood IFN-High, n (%)	18 (78%)	5 (62.5%)	13 (87%)
prednisone, n(%)	2 (8%)	1 (12.5%)	1 (7%)
immunosuppressant, n (%)	4 (17%)	1 (12.5%)	3 (20%)
	CpG-A			R848			ssRNA
	blood HCQ<BLQ	blood HCQ<500ng/ml	blood HCQ>500ng/ml	blood HCQ<BLQ	blood HCQ<500ng/ml	blood HCQ>500ng/ml	blood HCQ<BLQ	blood HCQ<500ng/ml	blood HCQ>500ng/ml
sample size (n)	7	8	6	6	9	6	6	9	9
Inhibition % (mean)	76.79	75.64	68.1	46.64	56.84	52.79	-70.33	-67.17	76.1
Standard Deviation	41.75	21.89	29.64	35.26	24.95	10.3	12.47	28.68	8.4
Standard Error of Mean	15.78	7.296	12.1	14.39	8.318	4.205	5.091	9.561	2.804
p-value (two-tailed paired Student’s t-test )	0.0018	0.0014	0.008	0.0174	0.0006	0.0004	0.0017	0.0016	<0.0001
